# Supplementary material for: Spatial distribution of tertiary lymphoid structures in the molecular and clinical context of non-small cell lung cancer
Source: Cell Oncol (Dordr). 2025 Mar 3;48(3):801–13. doi: 10.1007/s13402-025-01052-x (PMC12119696; doi:10.1007/s13402-025-01052-x)
Supplement: Supplementary file 2 — Supplementary Material 2 [file 13402_2025_1052_MOESM2_ESM.xlsx]

## Sheet: Content
Spatial distribution of tertiary lymphoid structures in the molecular and clinical context of non-small cell lung cancer.
Cellular Oncology
Hedvig Elfving1, Hui Yu, Kaleab Kassete Fessehatsion, Hans Brunnström, Johan Botling, Miklos Gulyas, Max Backman, Amanda Lindberg, Carina Strell, Patrick Micke
1Department of Immunology, Genetics, and Pathology, Uppsala University, Uppsala, Sweden. hedvig.elfving@igp.uu.se
Supplemental Digital Content, containing 6 tables (see tabs below for each table).
Supplemental Table S1. Clinical characteristics of patients included in Uppsala cohort I and II and the patients included in the TLS cohort.
Supplemental Table S2. Wilcoxon-Mann-Whitney test for the comarisons between the number of TLS and clinical parameters. A: all non-small cell lung cancer. B: adenocarcinoma. C: squamous cell cancer.
Supplemental Table S3. Wilcoxon-Mann-Whitney test for the comparisons between the number of TLS and tumor mutation. A: all non-small cell lung cancer. B: adenocarcinoma. C: squamous cell cancer.
Supplemental Table S4. Univariate and multivariate Cox regression for TLS in adenocarcinoma (A) and squamous cell cancer (B).
Supplemental Table S5. Spearman rank correlation between TLS and immune cell scores.
Supplemental Table S6: Previous studies analyzing the prognostic impact of TLS in NSCLC.

## Sheet: Table S1
Supplemental Table 1. Clinical characteristics of patients included in Uppsala cohort I and II, and the TLS cohort.
	Uppsala NSCLC cohort I				Uppsala NSCLC cohort II							TLS cohort
		no.	%			no.	%		All	%						n	%
	Patients	354	100		Patients	326	100		680	100		Patients				536	1
	Age	40-84			Age	42-84						Age
	<70	224	63.3%		<70	194	59.5%		418	61.5%		<70				331	61.8%
	≥70	130	36.7%		≥70	132	40.5%		262	38.5%		≥70				205	38.2%
	Sex				Sex							Sex
	female	166	46.9%		female	165	50.6%		331	48.7%		female				275	51.3%
	male	188	53.1%		male	161	49.4%		349	51.3%		male				261	48.7%
	Smoking				Smoking							Smoking
	current	164	46.3%		current	166	50.9%		330	48.5%		current				257	49.9%
	former >1 year	154	43.5%		former >1 year	124	38.0%		278	40.9%		former >1 year				222	41.4%
	never	34	9.6%		never	36	11.0%		70	10.3%		never				55	10.3%
	n/a	2	0.6%						2	0.3%		NA				2	0.4%
	Performance status (WHO)				Performance status (WHO)							Performance status (WHO)
	0	187	52.8%		0	204	62.6%		391	57.5%		0				305	56.9%
	1	134	37.9%		1	119	36.5%		253	37.2%		1				200	37.3%
	2	27	7.6%		2	3	0.9%		30	4.4%		2				26	4.9%
	3	5	1.4%		3	0	0		5	0.7%		3				4	0.7%
	4	1	0.3%		4	0	0		1	0.1%		4				1	0.2%
	Stage (TNM7)				Stage (TNM7)							Stage (TNM7)
	Ia	87	24.6%		Ia	141	43.3%		228	33.5%		Ia				189	35.3%
	Ib	150	42.4%		Ib	68	20.9%		218	32.1%		Ib				173	32.3%
	lla	12	3.4%		lla	34	10.4%		46	6.8%		lla				31	5.8%
	llb	44	12.4%		llb	33	10.1%		77	11.3%		llb				59	11.0%
	llla	35	9.9%		llla	42	12.9%		77	11.3%		llla				63	11.8%
	lllb	16	4.5%		lllb	0	0		16	2.4%		lllb				9	1.7%
	IV	10	2.8%		IV	8	2.5%		18	2.6%		IV				12	2.2%
	Histology				Histology							Histology
	Adenocarcinoma	195	55.1%		Adenocarcinoma	208	63.8%		403	59.3%		Adenocarcinoma				317	59.1%
	Squamous cell carcinoma	118	33.3%		Squamous cell carcinoma	97	29.8%		215	31.6%		Squamous cell carcinoma				168	31.3%
	Others	41	11.6%		Others	21	6.4%		62	9.1%		Others				51	9.5%
	EGFR				EGFR							EGFR
	mutated	20	5.6%		mutated	44	13.5%		64	9.4%		Mutated				46	8.6%
	wild type	168	47.5%		wilde type	278	85.3%		446	65.6%		Wild type				360	67.2%
	NA	166	46.9%		NA	5	1.5%		171	25.1%		NA				130	24.3%
	KRAS				KRAS							KRAS
	mutated	49	13.8%		mutated	96	29.4%		145	21.3%		Mutated				115	21.5%
	wild type	139	39.3%		wild type	226	69.3%		365	53.6%		Wild type				291	54.3%
	NA	166	46.9%		NA	5	1.5%		171	25.1%		NA				130	24.3%
	ALK				ALK							ALK
	mutated	9	2.5%		mutated	19	5.8%		7	1.1%		mutated				11	2.1%
	wild type	345	97.5%		wild type	307	94.2%		588	86.5%		wild type				525	97.9%
	NA, not available. WHO, world health organization,

## Sheet: Table S2
Supplemental Table 2. Comparison between the number of TLS and clinical parameters. A: All NSCLC B: Adenocarcinoma. C: Squamous cell cancer.
Wilcoxon-Mann-Whitney was used. The P-values were adjusted using the Benjamini-Hochberg method.
TLS: tertiary lymphoid structure. GC: germinal center. ADC: adenocarcinoma. SCC: squamous cell cancer. Q1: 1st quartile. Q3: 3rd quartile.
A	All NSCLC				total TLS							peripheral TLS							tumor TLS							total mature TLS							peripheral mature TLS							tumor mature TLS
			min	Q1	median	Q3	max	P-value	adj. P-value	min	Q1	median	Q3	max	P-value	adj. P-value	min	Q1	median	Q3	max	P-value	adj. P-value	min	Q1	median	Q3	max	P-value	adj. P-value	min	Q1	median	Q3	max	P-value	adj. P-value	min	Q1	median	Q3	max	P-value	adj. P-value
	Age	<70	0	2	5	11	59	.23	.31	0	1	4	9	49	.69	.69	0	0	1	3	44	.08	.32	0	0	0	0.5	23	.69	.69	0	0	0	0	17	.31	.49	0	0	0	0	6	.48	.48
		≥70	0	2	6	13	64			0	1	3	7	49			0	0	1	5	64			0	0	0	0	9			0	0	0	0	9			0	0	0	0	3
	Smoking¹	never	0	1	5	10	29	.18	.31	0	0	2	5	18	.01	.04	0	0	1	5.5	16	.45	.60	0	0	0	0	4	.48	.69	0	0	0	0	2	.07	.28	0	0	0	0	3	.10	.34
		ever	0	2	6	12	59			0	1	4	8	49			0	0	1	4	44			0	0	0	0.5	23			0	0	0	0	17			0	0	0	0	6
	Stage	I	0	2	6	12	64	.36	.36	0	1	3	8	49	.55	.69	0	0	1	4	64	.93	.93	0	0	0	0	14	.55	.69	0	0	0	0	14	.99	.99	0	0	0	0	4	.17	.34
		>I	0	2	5	12	58			0	1	3	7	33			0	0	1	3	26			0	0	0	1	23			0	0	0	0	17			0	0	0	0	6
	Performance status	0	0	2	5	11	59	.02	.08	0	1	3	7	39	.06	.12	0	0	1	3	44	.18	.36	0	0	0	0	8	.21	.69	0	0	0	0	2	.37	.49	0	0	0	0	3	.33	.44
		>0	0	3	6	13	64			0	1	4	8	49			0	0	1	5	64			0	0	0	1	23			0	0	0	0	17			0	0	0	0	6
	(1) 2 cases missing
B	ADC				total TLS							peripheral TLS							tumor TLS							total mature TLS							peripheral mature TLS							tumor mature TLS
			min	Q1	median	Q3	max	P-value	adj. P-value	min	Q1	median	Q3	max	P-value	adj. P-value	min	Q1	median	Q3	max	P-value	adj. P-value	min	Q1	median	Q3	max	P-value	adj. P-value	min	Q1	median	Q3	max	P-value	adj. P-value	min	Q1	median	Q3	max	P-value	adj. P-value
	Age	<70	0	1	5	11	59	.26	.35	0	0	3	6	39	.63	.81	0	0	1	4	44	.21	.84	0	0	0	0	7	.76	.99	0	0	0	0	7	.29	.51	0	0	0	0	3	.57	.57
		≥70	0	2	6	12	64			0	0	2	5	25			0	0	1	6	64			0	0	0	0	8			0	0	0	0	8			0	0	0	0	3
	Smoking¹	never	0	1	3	8	18	.05	.20	0	0	1	3	14	.01	.04	0	0	1	5	16	.90	.91	0	0	0	0	4	.71	.99	0	0	0	0	1	.13	.51	0	0	0	0	3	.10	.20
		ever	0	2	6	11	59			0	0	3	6	39			0	0	1	4	44			0	0	0	0	8			0	0	0	0	8			0	0	0	0	3
	Stage	I	0	2	5	11	64	.74	.74	0	0	3	6	39	.81	.81	0	0	1	4	64	.61	.91	0	0	0	0	8	.17	.68	0	0	0	0	8	.63	.63	0	0	0	0	3	.06	.20
		>I	0	1	5	11	27			0	0	2	5	15			0	0	1	5	26			0	0	0	0	7			0	0	0	0	4			0	0	0	0	3
	Performance status	0	0	1	5	11	59	.19	.36	0	0	2	6	39	.14	.28	0	0	1	4	44	.91	.91	0	0	0	0	8	.99	.99	0	0	0	0	8	.38	.51	0	0	0	0	3	.15	.20
		>0	0	2	5	12	64			0	1	3	5	23			0	0	1	5	64			0	0	0	0	3			0	0	0	0	3			0	0	0	0	3
	(1) 2 cases missing
C	SCC				total TLS							peripheral TLS							tumor TLS							total mature TLS							peripheral mature TLS							tumor mature TLS
			min	Q1	median	Q3	max	P-value	adj. P-value	min	Q1	median	Q3	max	P-value	adj. P-value	min	Q1	median	Q3	max	P-value	adj. P-value	min	Q1	median	Q3	max	P-value	adj. P-value	min	Q1	median	Q3	max	P-value	adj. P-value	min	Q1	median	Q3	max	P-value	adj. P-value
	Age	<70	0	4	7	15	58	.77	.77	0	2	6	10.5	49	.88	.88	0	0	1	3	32	.58	.58	0	0	0	1	23	.31	.62	0	0	0	1	17	.27	.54	0	0	0	0	6	.99	.99
		≥70	0	4	9	15	50			0	2	6	11	49			0	0	1	5	20			0	0	0	1	9			0	0	0	0	9			0	0	0	0	3
	Smoking	never	4	8	12	16	29	.05	.20	2	5	9	10.5	18	.37	.74	0	0	3.5	7	11	.26	.52	0	0	0	0.5	3	.72	.72	0	0	0	0	2	.76	.76	0	0	0	0	2	.85	.99
		ever	0	3	7	15	58			0	2	6	11	49			0	0	1	3	32			0	0	0	1	23			0	0	0	1	17			0	0	0	0	6
	Stage	I	0	4	9	15	50	.14	.28	0	3	6	10.5	49	.16	.64	0	0	1	4	32	.52	.58	0	0	0	1	14	.14	.56	0	0	0	1	14	.19	.54	0	0	0	0	4	.59	.99
		>I	0	2	6	15	58			0	2	5	11	33			0	0	1	3	25			0	0	0	1	23			0	0	0	0	17			0	0	0	0	6
	Performance status	0	0	4	7	13	39	.25	.33	0	2	6	10	37	.77	.88	0	0	0	3	32	.11	.44	0	0	0	1	5	.59	.72	0	0	0	1	4	.49	.65	0	0	0	0	3	.95	.99
		>0	0	5	9	16	58			0	2	6	11	49			0	0	1	4	24			0	0	0	1	23			0	0	0	1	17			0	0	0	0	6

## Sheet: Table S3
Supplemental Table 3. Wilcoxon-Mann-Whitney test for the correlation between TLS and tumor mutation. A: all non-small cell lung cancer. B: adenocarcinoma. C: squamous cell cancer.
TLS: tertiary lymphoid structures. Mut: mutated. Wt: wild type.
A	All NSCLC	KRAS				EGFR				PIK3CA				STK11				ALK				TP53
	Total no of cases (165)	mut (43)	wt (122)	P-value	adj. P-value	mut (14)	wt (151)	P-value	adj. P-value	mut (9)	wt (156)	P-value	adj. P-value	mut (23)	wt (142)	P-value	adj. P-value	mut (154)	wt (11)	P-value	adj. P-value	mut (102)	wt (63)	P-value	adj. P-value
	total TLS
	median	3	6	.003	.02	2.5	5	.12	.24	7	5	.27	.32	2	6	.03	.09	5	6	.75	.75	6	5	.21	.32
	peripheral TLS
	median	1	3.5	.002	.01	1.5	3	.07	.11	6	3	.04	.08	2	3	.18	.22	3	3	.95	.95	3.5	2	.03	.08
	tumor TLS
	median	0	1	.07	.18	1	1	.80	.80	0	1	.08	.18	0	1	.09	.18	1	1	.60	.80	1	1	.78	.80
B	Adenocarcinoma	KRAS				EGFR				PIK3CA				STK11				ALK				TP53
	Total no of cases (95)	mut (41)	wt (54)	P-value	adj. P-value	mut (13)	wt (82)	P-value	adj. P-value	mut (1)	wt (94)	P-value	adj. P-value	mut (20)	wt (75)	P-value	adj. P-value	mut (8)	wt (87)	P-value	adj. P-value	mut (45)	wt (50)	P-value	adj. P-value
	total TLS
	median	3	5	.34	1	3	3.5	.89	1	6	3	.57	1	2.5	4	.58	1	2.5	4	.94	1	4	3	.88	1
	peripheral TLS
	median	1	2	.41	.85	2	1.5	.71	.85	6	1.5	.25	.85	2	1	.70	.85	1.5	2	.92	.85	2	1	.65	.85
	tumor TLS
	median	0	1	.16	.59	1	0	.36	.59	0	0.5	.37	.59	0	1	.41	.59	0	1	.59	.59	1	0	.53	.59
C	Squamous cell cancer	KRAS				PIK3CA				STK11				ALK				TP53
	Total no of cases (56)	mut (1)	wt (55)	P-value	adj. P-value	mut (7)	wt (49)	P-value	adj. P-value	mut (3)	wt (53)	P-value	adj. P-value	mut (2)	wt (54)	P-value	adj. P-value	mut (47)	wt (9)	P-value	adj. P-value
	total TLS
	median	24	10	.22	.33	7	10	.21	.33	36	10	.33	.33	6	10	.14	.33	10	11	.32	.33
	peripheral TLS
	median	0	6	.15	.47	6	6	.56	.63	13	6	.63	.63	6	6	.28	.47	6	10	.23	.47
	tumor TLS
	median	24	2	.30	.38	0	2	.08	.20	3	1	.14	.23	0	2	.08	.20	2	1	.91	.91

## Sheet: Table S4
Supplemental Table 4. Univariate and multivariate Cox regression for TLS in adenocarcinoma (A) and squamous cell cancer (B).
The multivariate regression model for the numbers of TLS (dichotomized 0-7 vs. >7) was controlled for the clinical parameters age (<70 vs. ≥70), stage (0 vs. I-VII), smoking (never vs. ever smoker), and performance status (0 vs. I-IV).
TLS: tertiary lymphoid structure. NSCLC: non-small cell lung cancer. ADC: adenocarcinoma. SCC: squamous cell carcinoma. HR: hazard ratio. CI: confidence intervall.
A	Adenocarcinoma			Univariate				Multivariate			B	Squamous cell cancer			Univariate				Multivariate
		no.	HR	CI	P-value		HR	CI	P-value				no.	HR	CI	P-value		HR	CI	P-value
	total no. of cases	317										total no. of cases	168
	total TLS >7	115	0.61	0.45-0.82	<.001		0.54	0.40-0.74	<.001			total TLS >7	85	0.91	0.63-1.30	.06		0.87	0.60-1.26	.46
	stage >I	101	2.40	1.82-3.18	<.001		2.37	1.78-3.15	<.001			stage >I	57	1.64	1.14-2.38	.009		1.56	1.07-2.28	.02
	age ≥70	121	1.54	1.17-2.03	.002		1.51	1.14-1.97	.004			age ≥70	65	1.17	0.81-1.67	.4		0.96	0.66-1.39	.83
	ever smoker¹	274	1.56	1.01-2.42	.05		1.64	1.05-2.57	.03			ever smoker	160	0.79	0.35-1.80	.6		0.61	0.26-1.41	.24
	perfomance status >0	122	1.43	1.08-1.88	.01		1.37	1.04-1.82	.03			perfomance status >0	85	2.15	1.49-3.10	<.001		2.24	1.53-3.30	<.001
	peripheral TLS >7	53	0.56	0.37-0.85	.003		0.52	0.34-0.80	.001			peripheral TLS >7	66	0.72	0.49-1.05	.08		0.68	0.47-0.99	.045
	stage >I	101	2.40	1.82-3.18	<.001		2.28	1.72-3.03	<.001			stage >I	57	1.64	1.14-2.38	.009		1.54	1.06-2.23	.02
	age ≥70	121	1.54	1.17-2.03	.002		1.48	1.12-1.95	.006			age ≥70	65	1.17	0.81-1.67	.4		0.93	0.65-1.35	.72
	ever smoker¹	274	1.56	1.01-2.42	.05		1.62	1.04-2.53	.03			ever smoker	160	0.79	0.35-1.80	.6		0.59	0.25-1.36	.23
	perfomance status >0	122	1.43	1.08-1.88	.01		1.39	1.06-1.84	.02			perfomance status >0	85	2.15	1.49-3.10	<.001		2.30	1.57-3.38	<.001
	tumor TLS >7	46	0.78	0.52-1.18	.2		0.70	0.46-1.06	.08			tumor TLS >7	16	0.91	0.50-1.65	.7		0.98	0.53-1.80	.94
	stage >I	101	2.40	1.82-3.18	<.001		2.28	1.71-3.03	<.001			stage >I	57	1.64	1.14-2.38	.009		1.61	1.11-2.33	.01
	age ≥70	121	1.54	1.17-2.03	.002		1.48	1.12-1.96	.006			age ≥70	65	1.17	0.81-1.67	.4		0.97	0.67-1.41	.89
	ever smoker¹	274	1.56	1.01-2.42	.05		1.47	0.94-2.28	.09			ever smoker	160	0.79	0.35-1.80	.6		0.61	0.26-1.44	.26
	perfomance status >0	122	1.43	1.08-1.88	.01		1.44	1.09-1.91	.009			perfomance status >0	85	2.15	1.49-3.10	<.001		2.19	1.50-3.19	<.001
	total mature TLS >2	18	0.83	0.45-1.53	.5		0.67	0.36-1.24	.18			total mature TLS >2	20	0.72	0.30-1.32	.3		0.72	0.39-1.33	.27
	stage >I	101	2.40	1.82-3.18	<.001		2.32	1.74-3.10	<.001			stage >I	57	1.64	1.14-2.38	.009		1.55	1.06-2.25	.02
	age ≥70	121	1.54	1.17-2.03	.002		1.46	1.10-1.93	.008			age ≥70	65	1.17	0.81-1.67	.4		0.95	0.66-1.38	.79
	ever smoker¹	274	1.56	1.01-2.42	.05		1.49	0.96-2.32	.08			ever smoker	160	0.79	0.35-1.80	.6		0.63	0.27-1.46	.28
	perfomance status >0	122	1.43	1.08-1.88	.01		1.43	1.09-1.89	.01			perfomance status >0	85	2.15	1.49-3.10	<.001		2.25	1.53-3.29	<.001
	mature peripheral TLS >2	11	0.73	0.32-1.64	.4		0.56	1.07-1.87	.14			mature peripheral TLS >2	13	0.37	0.15-0.90	.01		0.33	0.13-0.82	.005
	stage >I	101	2.40	1.82-3.18	<.001		2.30	1.73-3.06	<.001			stage >I	57	1.64	1.14-2.38	.009		1.47	1.01-2.12	.04
	age ≥70	121	1.54	1.17-2.03	.002		1.49	1.13-1.97	.005			age ≥70	65	1.17	0.81-1.67	.4		0.92	0.64-1.34	.67
	ever smoker¹	274	1.56	1.01-2.42	.05		1.50	0.97-2.34	.07			ever smoker	160	0.79	0.35-1.80	.6		0.65	0.28-1.50	.32
	perfomance status >0	122	1.43	1.08-1.88	.01		1.41	1.07-1.87	.01			perfomance status >0	85	2.15	1.49-3.10	<.001		2.37	1.62-3.48	<.001
	mature tumor TLS >2	5	0.54	0.13-2.16	.3		0.34	0.08-1.38	.07			mature tumor TLS >2	5	1.52	0.62-3.72	.4		1.60	0.64-3.96	.34
	stage >I	101	2.40	1.82-3.18	<.001		2.36	1.77-3.14	<.001			stage >I	57	1.64	1.14-2.38	.009		1.61	1.12-2.33	.01
	age ≥70	121	1.54	1.17-2.03	.002		1.45	1.10-1.92	.008			age ≥70	65	1.17	0.81-1.67	.4		0.99	0.69-1.44	.98
	ever smoker¹	274	1.56	1.01-2.42	.05		1.47	0.94-2.28	.09			ever smoker	160	0.79	0.35-1.80	.6		0.61	0.27-1.41	.25
	perfomance status >0	122	1.43	1.08-1.88	.01		1.45	1.10-1.90	.009			perfomance status >0	85	2.15	1.49-3.10	<.001		2.18	1.49-3.18	<.001
	¹ two cases missing

## Sheet: Table S5
Supplemental Table 5. Spearman rank correlation between TLS and immune cell scores.
TLS: tertiary lymphoid structures. GC: germinal center. Adj. P-value: adjusted P-value
			total TLS	peripheral TLS	peripheral TLS GC	tumor TLS	tumor TLS GC
	FoxP3 stroma	rho	0.22	0.19	0.16	0.16	0.08
		P-value	<.001	.002	.01	.009	.16
		adj. P-value	.003	.01	.03	.03	.41
	FoxP3 tumor	rho	0.11	0.16	0.08	0.04	-0.01
		P-value	.08	.009	.21	.50	.86
		adj. P-value	.12	.02	.26	.58	.91
	CD138 stroma	rho	0.13	0.13	0.17	0.14	0.05
		P-value	.03	.04	.006	.03	.42
		adj. P-value	.06	.05	.03	.07	.66
	CD163 stroma	rho	0.06	0.11	0.14	-0.09	-0.09
		P-value	.37	.07	.02	.14	.17
		adj. P-value	.45	.09	.04	.22	.46
	CD163 tumor	rho	-0.03	0.11	0.007	-0.19	-0.12
		P-value	.59	.08	.91	.001	.06
		adj. P-value	.69	.09	.91	.006	.46
	CD3 stroma	rho	0.19	0.1	0.16	0.17	0.1
		P-value	.002	.11	.008	.007	.11
		adj. P-value	.006	.11	.03	.03	.46
	CD3 tumor	rho	0.13	0.26	0.22	-0.04	-0.02
		P-value	.03	<.001	<.001	.51	.71
		adj. P-value	.06	<.001	.02	.59	.91
	CD8 stroma	rho	0.17	0.15	0.14	0.13	0.02
		P-value	.006	.01	.02	.04	.77
		adj. P-value	.01	.02	.04	.08	.91
	CD8 tumor	rho	-0.004	0.13	0.11	-0.13	0.0002
		P-value	.94	.04	.08	.04	.99
		adj. P-value	.94	.05	.12	.08	.99
	CD4 stroma	rho	0.25	0.15	0.05	0.21	0.13
		P-value	<.001	.02	.42	.0005	.03
		adj. P-value	.004	.04	.48	.004	.46
	CD4 tumor	rho	0.19	0.30	0.13	0.05	0.06
		P-value	.002	<.001	.03	.40	.31
		adj. P-value	.006	<.001	.06	.52	.66
	CD20 stroma	rho	0.21	0.12	0.03	0.24	0.05
		P-value	.0006	.04	.62	.0001	.43
		adj. P-value	.003	.05	.67	.002	.66
	CD20 tumor	rho	0.21	0.18	0.17	0.15	0.05
		P-value	.0006	.003	.0045	.01	.40
		adj. P-value	.003	.01	.03	.03	.66
	PD1 stroma	rho	0.11	0.11	0.12	0.07	0.02
		P-value	.08	.08	.06	.27	.79
		adj. P-value	.14	.09	.10	.38	.91
	PD1 tumor	rho	0.08	0.17	0.09	-0.04	-0.01
		P-value	.22	.007	.13	.56	.82
		adj. P-value	.36	.02	.17	.60	.91
	PDL1 stroma	rho	0.01	0.13	0.17	-0.1	0.08
		P-value	.86	.04	.006	.12	.19
		adj. P-value	.93	.05	.03	.20	.46
	PDL1 tumor	rho	0.06	0.17	0.1	-0.03	0.08
		P-value	.36	.005	.09	.66	.18
		adj. P-value	.48	.02	.13	.66	.46

## Sheet: Table S6
Supplemental Table 6: Previous studies analyzing the prognostic impact of TLS in non-small cell lung cancer.
	Ref	Study	No. of patients	Method of TLS detection	Complementary methods	Associated survival	Area of annotation
	26	Dieu-Nosjean et al. 2008	74	IHC	-	Yes	Whole tumor section, tumoral area
		PMID: 18802153		DC-LAMP		(univariate)	No compartmentalisation
	27	Tamiya et. Al 2022	112	H&E	Gene expression	Yes	Whole tumor section
		PMID: 36379125				(multivariate)	No compartmentalisation
							Onky TLS with germinal centers were counted
	29	Germain et al. 2014	74	IHC	Flow cytometry	Yes	Whole tumor section, tumoral area
		PMID: 24484236		DC-LAMP, CD20		(univariate)	No compartmentalisation
	30	Goc et al. 2014	376	IHC	Flow cytometry	Yes	Whole tumor section, tumoral area
		PMID: 24366885		DC-LAMP	RNA-seq	(multivariate)	CD8+cells in tumor nests/stroma
					Gene expression
	34	Remark et al. 2016	122	IHC	-	Yes	Whole tumor section, tumoral area
		PMID: 28123901		DC-LAMP, CD8		(univariate)	CD8+cells in tumor center/invasive margin
	35	Germain et al. 2021	538	IHC	Flow cytometry	Yes	Whole tumor section, tumoral area
		PMID: 33763071		CD20, CD3, FoxP3	Gene expression	(multivariate)	No compartmentalisation
	36	Silina et al. 2018	138	H&E, IHC	-	Yes	Whole tumor sections with invasive margin
		PMID: 29279354.	only SCC	CD21, CD23, CXCL13,		(multivariate)	Intratumoral and peritumoral regions
				NAD, DC-LAMP			Peritumoral: ≤7 mm from tumor border
	37	Rakaee et al. 2021	490	IHC CD8/cytokeratin	Gene expression	Yes	Whole tumor section
		PMID: 33723388				(multivariate)	Tumor core/tumor periphery seperatly
							Periphery: from tumor nest border to normal tissue
